# Supplementary material for: Transcriptome-Wide Identification of Neuropeptides and Neuropeptide Receptors in the Twenty-Eight-Spotted Ladybird Henosepilachna vigintioctopunctata
Source: Insects. 2025 Jun 13;16(6):624. doi: 10.3390/insects16060624 (PMC12194362; doi:10.3390/insects16060624)
Supplement: Supplementary file 1 [file insects-16-00624-s001.zip]

Archive with 1 entries (1 files):
- insects-3627983-supplementary.pdf
